# Supplementary material for: Comprehensive Genomic Dataset of Chinese Lizardtail Herb and Comparative Genomic Analysis Provide Insights Into Its Paleo‐Polyploidization Event
Source: Ecol Evol. 2025 Mar 30;15(4):e70425. doi: 10.1002/ece3.70425 (PMC11955255; doi:10.1002/ece3.70425)
Supplement: Supplementary file 1 — Tables S1‐5. [file ECE3-15-e70425-s001.xlsx]

## Sheet: Supplementary Table S1
Supplementary Table S1. Summary statistics of sequencing data from this study.
Sequencing types	Sequencing platforms	Samples	Clean data size (Gb)	NCBI SRA IDs
Genome	Illumina NovaSeq6000	Fresh leaves	22.95	SRR27665351
	ONT PromethION	Fresh leaves	66.56	SRR27686889
Hi-C	Illumina NovaSeq6000	Fresh leaves	40.5	SRR27673968
Transcriptome	Illumina NovaSeq6000	Fresh leaves and stems	4.81	SRR27669428

## Sheet: Supplementary Table S2
Supplementary Table S2. Genome size estimation of S. chinensis from this study.
K values	Preliminary size (Mb)			Final average size (Mb)
	GenomeScope v2.0	GCE v1.0.2	Software average
17	522.223	502.11	512.167	528.084
19	523.091	553.49	538.29
21	520.604	546.985	533.794

## Sheet: Supplementary Table S3
Supplementary Table S3. Summary statistics of repetitive sequences within S. chinensis genome (Version 4 in Table 2) from this study.
Statistical types				Size (bp)	Percent (%)
Interspersed repeats	RNA transposons	LTRs	Copia	38124324	7.3004
			Gypsy	102417503	19.6119
			Unknown	45268519	8.6684
			Total	185810346	35.5807
		LINEs		2219418	0.425
		SINEs		6257	0.0012
		Total		188036021	36.0069
	DNA transposons	hAT		3475301	0.6655
		Tc1/mariner-like		27283	0.0052
		Harbinger-like		971885	0.1861
		Others and Unknown		18346976	3.5133
		Total		22821445	4.3701
	Unclassified interspersed repeats			725044	0.1388
	Total			211582510	40.5158
Tandem repeats	Simple repeats			4106983	0.7864
	Satellites			13082	0.0025
	Total			4120065	0.7889
Others				1274426	0.244
Unclassified repeats				58793978	11.2584
Total repetitive sequences (non-overlap)				275770664	52.8072

## Sheet: Supplementary Table S4
Supplementary Table S4. Results of domain similarity searches for PF09713 domain.
Query ID	Subject IDs	e-values	Alignment information
			Query start	Query end	Subject start	Subject end
PF09713	ScPEL (Sc004_1478.1)	3.7e-27	1	52	12	63
	SCH02C0675-RA	6.5e-25	1	52	17	68
	SCH03C1428-RA	3.5e-25	1	52	61	112
	SCH03C1710-RA	5.2e-26	1	52	13	64
	SCH04C1170-RA	3.7e-27	1	52	12	63
	SCH04C1442-RA	6.8e-25	1	52	59	110
	SCH07C2367-RA	8.4e-23	1	51	2	52
	Af01G374700.1	1.3e-25	1	52	17	68
	Af02G204200.1	1e-26	1	52	12	63
	Af03G134600.1	1.8e-21	1	51	96	146
	Af04G258000.1	4.3e-25	1	52	154	205
	EVM0002754.mRNA1	3.6e-25	1	52	64	115
	EVM0006545.mRNA1	2.5e-27	1	52	12	63
	EVM0008043.mRNA1	1.2e-25	1	52	17	68

## Sheet: Supplementary Table S5
Supplementary Table S5. Results of sequence similarity searches for ScPEL protein.
Query ID	Subject IDs	e-values	Alignment information
			Identity (%)	Query start	Query end	Subject start	Subject end
ScPEL (Sc004_1478.1)	SCH02C0675-RA	7.39e-13	50.877	9	65	14	70
	SCH03C1428-RA	7.27e-13	45.161	9	70	58	119
	SCH03C1710-RA	2.73e-42	75	4	91	5	92
	SCH04C1170-RA	2.64e-65	100	1	92	1	92
	SCH04C1442-RA	4.58e-13	50.877	9	65	56	112
	SCH07C2367-RA	1.16e-22	69.231	11	62	1	52
	Af01G374700.1	2.62e-14	52.632	9	65	14	70
	Af02G204200.1	1.21e-42	73.626	1	91	1	91
	Af03G134600.1	6.23e-20	58.929	7	62	91	146
	Af04G258000.1	4.23e-13	46.774	9	70	151	212
	EVM0002754.mRNA1	8.89e-13	50.877	9	65	61	117
	EVM0006545.mRNA1	1.01e-42	72.527	1	91	1	91
	EVM0008043.mRNA1	6.75e-14	52.632	9	65	14	70
